# Supplementary material for: Sea Urchin-like Si@MnO2@rGO as Anodes for High-Performance Lithium-Ion Batteries
Source: Nanomaterials (Basel). 2022 Jan 17;12(2):285. doi: 10.3390/nano12020285 (PMC8778068; doi:10.3390/nano12020285)
Supplement: Supplementary file 1 [file nanomaterials-12-00285-s001.zip]

Archive with 1 entries (1 files):
- nanomaterials-1559350-supplementary.pdf
